# Supplementary material for: Exercise as Medicine: Quantifying the Effects of Physical Activity on Fibromyalgia Pain—A Systematic Review and Meta-Analysis
Source: Brain Sci. 2026 Mar 28;16(4):365. doi: 10.3390/brainsci16040365 (PMC13114616; doi:10.3390/brainsci16040365)
Supplement: Supplementary file 1 [file brainsci-16-00365-s001.zip]

Archive with 1 entries (1 files):
- brainsci-4198039-supplementary.pdf
